# Supplementary material for: Comprehensive analysis of a glycolysis and cholesterol synthesis-related genes signature for predicting prognosis and immune landscape in osteosarcoma
Source: Front Immunol. 2022 Dec 23;13:1096009. doi: 10.3389/fimmu.2022.1096009 (PMC9822727; doi:10.3389/fimmu.2022.1096009)
Supplement: Supplementary file 3 [file Table_1.xlsx]

## Sheet: Sheet1
Supplementary Table 1
Clinical features of the osteosarcoma samples in the Therapeutically Applicable Research to Generate Effective Treatments (TARGET) and Gene Expression Omnibus (GEO) databases.
Variables	TARGET (n)	GEO (n)
Age (year)
<16	56	25
>16	39	28
Gender
Female	40	19
Male	55	34
Race		Huvos grade
White	55	1	13
Asian	6	2	16
Black	9	3	13
Other	1	4	5
Unknown	24	Unknown	6
Metastasis
Yes	23	34
No	72	19
Survival status
Alive	57	30
Death	38	23
Primary tumor sites
Leg/foot	83	44
Arm/hand	7	8
Pelvis	4	/
Other/unknown	1	1
